# Supplementary material for: Myristoylated Neuronal Calcium Sensor-1 captures the preciliary vesicle at distal appendages
Source: eLife. 2025 Jan 30;14:e85998. doi: 10.7554/eLife.85998 (PMC11984960; doi:10.7554/eLife.85998)
Supplement: Figure 1—source data 3. [file elife-85998-fig1-data3.zip]

Archive with 17 entries (10 files):
- Figure 1-Source Data 3/
- Figure 1-Source Data 3/.DS_Store
- Figure 1-Source Data 3/GFP/
- Figure 1-Source Data 3/GFP/.DS_Store
- Figure 1-Source Data 3/GFP/KANW148/
- Figure 1-Source Data 3/GFP/KANW148/.DS_Store
- Figure 1-Source Data 3/GFP/KANW148/Colorized_middle.TIF
- Figure 1-Source Data 3/NCS1/
- Figure 1-Source Data 3/NCS1/.DS_Store
- Figure 1-Source Data 3/NCS1/KANW148-3/
- Figure 1-Source Data 3/NCS1/KANW148-3/.DS_Store
- Figure 1-Source Data 3/NCS1/KANW148-3/Colorized_higher.TIF
- Figure 1-Source Data 3/Tubulin/
- Figure 1-Source Data 3/Tubulin/.DS_Store
- Figure 1-Source Data 3/Tubulin/KANW148-4_tubulin/
- Figure 1-Source Data 3/Tubulin/KANW148-4_tubulin/.DS_Store
- Figure 1-Source Data 3/Tubulin/KANW148-4_tubulin/Colorized_800IFT57_700Tub.TIF
