# Supplementary material for: Myristoylated Neuronal Calcium Sensor-1 captures the preciliary vesicle at distal appendages
Source: eLife. 2025 Jan 30;14:e85998. doi: 10.7554/eLife.85998 (PMC11984960; doi:10.7554/eLife.85998)
Supplement: Figure 1—source data 5. [file elife-85998-fig1-data5.zip]

Archive with 5 entries (3 files):
- Figure 1-Source Data 5/
- Figure 1-Source Data 5/.DS_Store
- Figure 1-Source Data 5/2021-11-17 Replicate 1/
- Figure 1-Source Data 5/2021-11-17 Replicate 1/.DS_Store
- Figure 1-Source Data 5/2021-11-17 Replicate 1/2021-11-17 700int4.0 800int6.5.tif
