# Supplementary material for: Myristoylated Neuronal Calcium Sensor-1 captures the preciliary vesicle at distal appendages
Source: eLife. 2025 Jan 30;14:e85998. doi: 10.7554/eLife.85998 (PMC11984960; doi:10.7554/eLife.85998)
Supplement: Figure 1—source data 7. [file elife-85998-fig1-data7.zip]

Archive with 8 entries (5 files):
- Figure 1-Source Data 7/
- Figure 1-Source Data 7/.DS_Store
- Figure 1-Source Data 7/2021-11-17 Replicate 1/
- Figure 1-Source Data 7/2021-11-17 Replicate 1/.DS_Store
- Figure 1-Source Data 7/2021-11-17 Replicate 1/2021-11-12/
- Figure 1-Source Data 7/2021-11-17 Replicate 1/2021-11-12/.DS_Store
- Figure 1-Source Data 7/2021-11-17 Replicate 1/2021-11-12/2021-11-12 700int4.0 800int6.5 res85.tif
- Figure 1-Source Data 7/2021-11-17 Replicate 1/2021-11-12/2021-11-12 Pulldowns.png
