# Supplementary material for: Myristoylated Neuronal Calcium Sensor-1 captures the preciliary vesicle at distal appendages
Source: eLife. 2025 Jan 30;14:e85998. doi: 10.7554/eLife.85998 (PMC11984960; doi:10.7554/eLife.85998)
Supplement: Figure 1—figure supplement 2—source data 1. [file elife-85998-fig1-figsupp2-data1.zip]

Archive with 3 entries (2 files):
- FIgure 1-figure supplement 2-Source Data 1/
- FIgure 1-figure supplement 2-Source Data 1/2021-11-12 700int4.0 800int6.5 res85.tif
- FIgure 1-figure supplement 2-Source Data 1/2021-11-12 Pulldowns.png
