# Supplementary material for: Myristoylated Neuronal Calcium Sensor-1 captures the preciliary vesicle at distal appendages
Source: eLife. 2025 Jan 30;14:e85998. doi: 10.7554/eLife.85998 (PMC11984960; doi:10.7554/eLife.85998)
Supplement: Figure 2—figure supplement 2—source data 6. [file elife-85998-fig2-figsupp2-data6.zip]

Archive with 5 entries (3 files):
- Figure 2-figure supplement 2-Source Data 6/
- Figure 2-figure supplement 2-Source Data 6/.DS_Store
- Figure 2-figure supplement 2-Source Data 6/KANW155/
- Figure 2-figure supplement 2-Source Data 6/KANW155/Colorized_middle.TIF
- Figure 2-figure supplement 2-Source Data 6/KANW155/Colorized_Tubulin.TIF
