# Supplementary material for: Myristoylated Neuronal Calcium Sensor-1 captures the preciliary vesicle at distal appendages
Source: eLife. 2025 Jan 30;14:e85998. doi: 10.7554/eLife.85998 (PMC11984960; doi:10.7554/eLife.85998)
Supplement: Figure 4—source data 1. [file elife-85998-fig4-data1.zip]

Archive with 3 entries (2 files):
- Figure 4-Source Data 1/
- Figure 4-Source Data 1/KANW189_Colorized5.0.TIF
- Figure 4-Source Data 1/KANW189_sgNCS1.jpg
