# Supplementary material for: Myristoylated Neuronal Calcium Sensor-1 captures the preciliary vesicle at distal appendages
Source: eLife. 2025 Jan 30;14:e85998. doi: 10.7554/eLife.85998 (PMC11984960; doi:10.7554/eLife.85998)
Supplement: Figure 5—source data 1. [file elife-85998-fig5-data1.zip]

Archive with 5 entries (4 files):
- Figure 5-Source Data 1/
- Figure 5-Source Data 1/.DS_Store
- Figure 5-Source Data 1/Higher intensity.TIF
- Figure 5-Source Data 1/KANW204_Optimization of homogenization.jpg
- Figure 5-Source Data 1/Lower intensity.TIF
