# Supplementary material for: Myristoylated Neuronal Calcium Sensor-1 captures the preciliary vesicle at distal appendages
Source: eLife. 2025 Jan 30;14:e85998. doi: 10.7554/eLife.85998 (PMC11984960; doi:10.7554/eLife.85998)
Supplement: Figure 5—source data 3. [file elife-85998-fig5-data3.zip]

Archive with 5 entries (3 files):
- Figure 5-Source Data 3/
- Figure 5-Source Data 3/.DS_Store
- Figure 5-Source Data 3/KANW154/
- Figure 5-Source Data 3/KANW154/Colorized_middle.TIF
- Figure 5-Source Data 3/KANW154/KANW154_Expression level of NCS1 mutants.jpg
