# Supplementary material for: Myristoylated Neuronal Calcium Sensor-1 captures the preciliary vesicle at distal appendages
Source: eLife. 2025 Jan 30;14:e85998. doi: 10.7554/eLife.85998 (PMC11984960; doi:10.7554/eLife.85998)
Supplement: Figure 5—figure supplement 1—source data 1. [file elife-85998-fig5-figsupp1-data1.zip]

Archive with 6 entries (4 files):
- Figure 5-figure supplement 1-Source Data 1/
- Figure 5-figure supplement 1-Source Data 1/.DS_Store
- Figure 5-figure supplement 1-Source Data 1/KANW153/
- Figure 5-figure supplement 1-Source Data 1/KANW153/Co-IP of GFP-CEP89.ai
- Figure 5-figure supplement 1-Source Data 1/KANW153/Colorized_higher.TIF
- Figure 5-figure supplement 1-Source Data 1/KANW153/Colorized_lower.TIF
